# Supplementary material for: Bridging integrator 1 protein loss in Alzheimer’s disease promotes synaptic tau accumulation and disrupts tau release
Source: Brain Commun. 2020 Feb 14;2(1):fcaa011. doi: 10.1093/braincomms/fcaa011 (PMC7272218; doi:10.1093/braincomms/fcaa011)
Supplement: fcaa011_Supplementary_Data [file fcaa011_supplementary_data.zip]

Archive with 7 entries (7 files):
- Data_summary.xlsx
- Original_submission.pdf
- Original_Submission_decision_letter.pdf
- Response_to_reviewers_comments_original.pdf
- Revision1_decision_letter.pdf
- Supplementary_figures_and_methods.pdf
- Uncut_blots.pdf
