# Supplementary material for: Bridging integrator 1 protein loss in Alzheimer’s disease promotes synaptic tau accumulation and disrupts tau release
Source: Brain Commun. 2020 Feb 14;2(1):fcaa011. doi: 10.1093/braincomms/fcaa011 (PMC7272218; doi:10.1093/braincomms/fcaa011)
Supplement: fcaa011_Supplementary_Data [file fcaa011_supplementary_data.zip › Data_summary.xlsx]

## Sheet: Figure 1B
Number of values	13	15	13		Table Analyzed	total 99D						Number of families	1
					Data sets analyzed	A : ctl	B : moderate	C : severe				Number of comparisons per family	3
Minimum	0.1157	0.2476	0.0576									Alpha	0.05
25% Percentile	0.2241	0.2906	0.1656		ANOVA summary
Median	0.6988	0.6514	0.3373		F	2.901						Holm-Sidak's multiple comparisons test	Mean Diff.	Significant?	Summary	Adjusted P Value
75% Percentile	1.744	1.599	0.5485		P value	0.0672
Maximum	2.979	3.012	0.7692		P value summary	ns						ctl vs. moderate	-0.0272	No	ns	0.9294	A-B
					Significant diff. among means (P < 0.05)?	No						ctl vs. severe	0.6353	No	ns	0.1043	A-C
Mean	1	1.027	0.3647		R square	0.1325						moderate vs. severe	0.6625	No	ns	0.1043	B-C
Std. Deviation	1.004	0.9198	0.2353
Std. Error of Mean	0.2783	0.2375	0.06526		Brown-Forsythe test
					F (DFn, DFd)	3.017 (2, 38)						Test details	Mean 1	Mean 2	Mean Diff.	SE of diff.	n1	n2	t	DF
Lower 95% CI of mean	0.3935	0.5179	0.2225		P value	0.0608
Upper 95% CI of mean	1.606	1.537	0.5069		P value summary	ns						ctl vs. moderate	1	1.027	-0.0272	0.3048	13	15	0.08921	38
					Are SDs significantly different (P < 0.05)?	No						ctl vs. severe	1	0.3647	0.6353	0.3155	13	13	2.013	38
Sum	13	15.41	4.741									moderate vs. severe	1.027	0.3647	0.6625	0.3048	15	13	2.173	38
					Bartlett's test
D'Agostino & Pearson normality test					Bartlett's statistic (corrected)	19.75
K2	3.601	4.698	1.281		P value	<0.0001
P value	0.1652	0.0955	0.5271		P value summary	****
Passed normality test (alpha=0.05)?	Yes	Yes	Yes		Are SDs significantly different (P < 0.05)?	Yes
P value summary	ns	ns	ns
					ANOVA table	SS	DF	MS	F (DFn, DFd)	P value
					Treatment (between columns)	3.755	2	1.877	F (2, 38) = 2.901	P=0.0672
					Residual (within columns)	24.59	38	0.6472
					Total	28.35	40
					Data summary
					Number of treatments (columns)	3
					Number of values (total)	41

## Sheet: Figure 1C
Number of values	14	13	13		Table Analyzed	total dako						Number of families	1
					Data sets analyzed	A : ctl	B : moderate	C : severe				Number of comparisons per family	3
Minimum	0.123	0.4362	0.6178									Alpha	0.05
25% Percentile	0.4272	0.6115	0.7047		ANOVA summary
Median	0.9161	1.267	1.721		F	5.544						Holm-Sidak's multiple comparisons test	Mean Diff.	Significant?	Summary	Adjusted P Value
75% Percentile	1.489	1.932	3.772		P value	0.0078
Maximum	2.355	2.074	5.391		P value summary	**						ctl vs. moderate	-0.2292	No	ns	0.5811	A-B
					Significant diff. among means (P < 0.05)?	Yes						ctl vs. severe	-1.295	Yes	**	0.0098	A-C
Mean	1	1.229	2.295		R square	0.2306						moderate vs. severe	-1.066	Yes	*	0.0304	B-C
Std. Deviation	0.6937	0.6174	1.618
Std. Error of Mean	0.1854	0.1712	0.4489		Brown-Forsythe test
					F (DFn, DFd)	6.959 (2, 37)						Test details	Mean 1	Mean 2	Mean Diff.	SE of diff.	n1	n2	t	DF
Lower 95% CI of mean	0.5995	0.8561	1.317		P value	0.0027
Upper 95% CI of mean	1.401	1.602	3.273		P value summary	**						ctl vs. moderate	1	1.229	-0.2292	0.4116	14	13	0.5567	37
					Are SDs significantly different (P < 0.05)?	Yes						ctl vs. severe	1	2.295	-1.295	0.4116	14	13	3.146	37
Sum	14	15.98	29.83									moderate vs. severe	1.229	2.295	-1.066	0.4192	13	13	2.542	37
					Bartlett's test
D'Agostino & Pearson normality test					Bartlett's statistic (corrected)	13.95
K2	1.436	4.549	1.759		P value	0.0009
P value	0.4876	0.1029	0.4149		P value summary	***
Passed normality test (alpha=0.05)?	Yes	Yes	Yes		Are SDs significantly different (P < 0.05)?	Yes
P value summary	ns	ns	ns
					ANOVA table	SS	DF	MS	F (DFn, DFd)	P value
					Treatment (between columns)	12.67	2	6.333	F (2, 37) = 5.544	P=0.0078
					Residual (within columns)	42.26	37	1.142
					Total	54.93	39
					Data summary
					Number of treatments (columns)	3
					Number of values (total)	40

## Sheet: Figure 1D
Number of values	14	12	14			Table Analyzed	total PHF						Number of families	1
						Data sets analyzed	A : ctl	B : moderate	C : severe				Number of comparisons per family	3
Minimum	0.1338	0.7447	1.537										Alpha	0.05
25% Percentile	0.3384	2.374	10.12			ANOVA summary
Median	0.8445	5.292	19.93			F	13.46						Holm-Sidak's multiple comparisons test	Mean Diff.	Significant?	Summary	Adjusted P Value
75% Percentile	1.373	8.039	75.01			P value	<0.0001
Maximum	2.825	16.38	91.49			P value summary	****						ctl vs. moderate	-4.955	No	ns	0.5201	A-B
						Significant diff. among means (P < 0.05)?	Yes						ctl vs. severe	-35.38	Yes	****	<0.0001	A-C
Mean	1	5.955	36.38			R square	0.4212						moderate vs. severe	-30.43	Yes	***	0.0006	B-C
Std. Deviation	0.7764	4.498	32.45
Std. Error of Mean	0.2075	1.299	8.672			Brown-Forsythe test
						F (DFn, DFd)	10.66 (2, 37)						Test details	Mean 1	Mean 2	Mean Diff.	SE of diff.	n1	n2	t	DF
Lower 95% CI of mean	0.5517	3.097	17.65			P value	0.0002
Upper 95% CI of mean	1.448	8.813	55.12			P value summary	***						ctl vs. moderate	1	5.955	-4.955	7.63	14	12	0.6494	37
						Are SDs significantly different (P < 0.05)?	Yes						ctl vs. severe	1	36.38	-35.38	7.331	14	14	4.827	37
Sum	14	71.46	509.4										moderate vs. severe	5.955	36.38	-30.43	7.63	12	14	3.988	37
						Bartlett's test
D'Agostino & Pearson normality test						Bartlett's statistic (corrected)	98.85
K2	5.178	4.996	3.162			P value	<0.0001
P value	0.0751	0.0823	0.2057			P value summary	****
Passed normality test (alpha=0.05)?	Yes	Yes	Yes			Are SDs significantly different (P < 0.05)?	Yes
P value summary	ns	ns	ns
						ANOVA table	SS	DF	MS	F (DFn, DFd)	P value
						Treatment (between columns)	10126	2	5063	F (2, 37) = 13.46	P<0.0001
						Residual (within columns)	13918	37	376.2
						Total	24045	39
						Data summary
						Number of treatments (columns)	3
						Number of values (total)	40

## Sheet: Figure 1F
Number of values	15	15	15				Table Analyzed	syn 99D				Number of families	1
												Number of comparisons per family	3
Minimum	0.215	0.249	0.4479				Kruskal-Wallis test					Alpha	0.05
25% Percentile	0.5383	0.7481	0.6036				P value	0.9228
Median	1.012	0.9849	0.8602				Exact or approximate P value?	Approximate				Dunn's multiple comparisons test	Mean rank diff.	Significant?	Summary	Adjusted P Value
75% Percentile	1.458	1.216	1.404				P value summary	ns
Maximum	1.703	2.357	2.223				Do the medians vary signif. (P < 0.05)?	No				ctl vs. moderate	-0.5333	No	ns	>0.9999	A-B
							Number of groups	3				ctl vs. severe	1.333	No	ns	>0.9999	A-C
Mean	1	1.048	1.011				Kruskal-Wallis statistic	0.1608				moderate vs. severe	1.867	No	ns	>0.9999	B-C
Std. Deviation	0.4799	0.4802	0.5003
Std. Error of Mean	0.1239	0.124	0.1292				Data summary
							Number of treatments (columns)	3				Test details	Mean rank 1	Mean rank 2	Mean rank diff.	n1	n2
Lower 95% CI of mean	0.7343	0.7817	0.7338				Number of values (total)	45
Upper 95% CI of mean	1.266	1.313	1.288									ctl vs. moderate	23.27	23.8	-0.5333	15	15
												ctl vs. severe	23.27	21.93	1.333	15	15
D'Agostino & Pearson normality test												moderate vs. severe	23.8	21.93	1.867	15	15
K2	1.208	9.537	3.978
P value	0.5467	0.0085	0.1368
Passed normality test (alpha=0.05)?	Yes	No	Yes
P value summary	ns	**	ns

## Sheet: Figure 1G
Number of values	15	14	15			Table Analyzed	syn dako			Number of families	1
										Number of comparisons per family	3
Minimum	0.2092	0.4771	0.7494			Kruskal-Wallis test				Alpha	0.05
25% Percentile	0.6687	1.046	1.585			P value	0.0002
Median	1.093	1.945	3.495			Exact or approximate P value?	Approximate			Dunn's multiple comparisons test	Mean rank diff.	Significant?	Summary	Adjusted P Value
75% Percentile	1.193	3.355	7.833			P value summary	***
Maximum	2.439	5.132	9.445			Do the medians vary signif. (P < 0.05)?	Yes			ctl vs. moderate	-11.38	No	ns	0.0513	A-B
						Number of groups	3			ctl vs. severe	-19.2	Yes	***	0.0001	A-C
Mean	1	2.307	4.631			Kruskal-Wallis statistic	16.94			moderate vs. severe	-7.819	No	ns	0.3042	B-C
Std. Deviation	0.5387	1.524	3.086
Std. Error of Mean	0.1391	0.4073	0.7968			Data summary
						Number of treatments (columns)	3			Test details	Mean rank 1	Mean rank 2	Mean rank diff.	n1	n2
Lower 95% CI of mean	0.7017	1.427	2.922			Number of values (total)	44
Upper 95% CI of mean	1.298	3.187	6.34							ctl vs. moderate	12.33	23.71	-11.38	15	14
										ctl vs. severe	12.33	31.53	-19.2	15	15
Sum	15	32.3	69.46							moderate vs. severe	23.71	31.53	-7.819	14	15
D'Agostino & Pearson normality test
K2	7.634	1.885	3.052
P value	0.022	0.3896	0.2174
Passed normality test (alpha=0.05)?	No	Yes	Yes
P value summary	*	ns	ns

## Sheet: Figure 1H
Number of values	12	13	14			Table Analyzed	syn PHF			Number of families	1
										Number of comparisons per family	3
Minimum	0	0.117	4.417			Kruskal-Wallis test				Alpha	0.05
25% Percentile	0	2.186	48.59			P value	<0.0001
Median	0.7296	6.599	137.9			Exact or approximate P value?	Approximate			Dunn's multiple comparisons test	Mean rank diff.	Significant?	Summary	Adjusted P Value
75% Percentile	1.66	70.45	183.6			P value summary	****
Maximum	3.161	168.2	289.4			Do the medians vary signif. (P < 0.05)?	Yes			ctl vs. moderate	-11.6	Yes	*	0.0331	A-B
						Number of groups	3			ctl vs. severe	-21.96	Yes	****	<0.0001	A-C
Mean	1	40.29	126.6			Kruskal-Wallis statistic	24.01			moderate vs. severe	-10.37	No	ns	0.0545	B-C
Std. Deviation	1.047	57.18	92.24
Std. Error of Mean	0.3022	15.86	24.65			Data summary
						Number of treatments (columns)	3			Test details	Mean rank 1	Mean rank 2	Mean rank diff.	n1	n2
Lower 95% CI of mean	0.3348	5.734	73.36			Number of values (total)	39
Upper 95% CI of mean	1.665	74.84	179.9							ctl vs. moderate	8.25	19.85	-11.6	12	13
										ctl vs. severe	8.25	30.21	-21.96	12	14
Sum	12	523.8	1773							moderate vs. severe	19.85	30.21	-10.37	13	14
D'Agostino & Pearson normality test
K2	1.676	6.075	0.6829
P value	0.4326	0.048	0.7107
Passed normality test (alpha=0.05)?	Yes	No	Yes
P value summary	ns	*	ns

## Sheet: Figure 1J
Number of values	12	11	13			Table Analyzed	cyto 99D			Number of families	1
										Number of comparisons per family	3
Minimum	0.07137	0.03228	0.008002			Kruskal-Wallis test				Alpha	0.05
25% Percentile	0.5418	0.08345	0.02283			P value	0.0012
Median	1.092	0.3183	0.09096			Exact or approximate P value?	Approximate			Dunn's multiple comparisons test	Mean rank diff.	Significant?	Summary	Adjusted P Value
75% Percentile	1.464	0.5182	0.4547			P value summary	**
Maximum	1.633	0.614	1.07			Do the medians vary signif. (P < 0.05)?	Yes			ctl vs. moderate	10.8	Yes	*	0.0423	A-B
						Number of groups	3			ctl vs. severe	15.1	Yes	**	0.001	A-C
Mean	1	0.327	0.252			Kruskal-Wallis statistic	13.41			moderate vs. severe	4.301	No	ns	0.9571	B-C
Std. Deviation	0.5266	0.2135	0.3321
Std. Error of Mean	0.152	0.06436	0.09212			Data summary
						Number of treatments (columns)	3			Test details	Mean rank 1	Mean rank 2	Mean rank diff.	n1	n2
Lower 95% CI of mean	0.6654	0.1836	0.05133			Number of values (total)	36
Upper 95% CI of mean	1.335	0.4704	0.4528							ctl vs. moderate	27.25	16.45	10.8	12	11
										ctl vs. severe	27.25	12.15	15.1	12	13
Sum	12	3.597	3.277							moderate vs. severe	16.45	12.15	4.301	11	13
D'Agostino & Pearson normality test
K2	1.308	1.407	7.789
P value	0.5199	0.4948	0.0204
Passed normality test (alpha=0.05)?	Yes	Yes	No
P value summary	ns	ns	*

## Sheet: Figure 1K
Number of values	12	13	12			Table Analyzed	cyto dako							Number of families	1
						Data sets analyzed	A : ctl	B : moderate	C : severe					Number of comparisons per family	3
Minimum	0.3217	0.1041	0											Alpha	0.05
25% Percentile	0.7033	0.2347	0.1158			ANOVA summary
Median	1.003	0.3442	0.2084			F	12.81							Tukey's multiple comparisons test	Mean Diff.	95.00% CI of diff.	Significant?	Summary	Adjusted P Value
75% Percentile	1.109	0.8669	0.3271			P value	<0.0001
Maximum	1.987	1.548	0.5857			P value summary	****							ctl vs. moderate	0.4566	0.0882 to 0.825	Yes	*	0.0124	A-B
						Significant diff. among means (P < 0.05)?	Yes							ctl vs. severe	0.7714	0.3957 to 1.147	Yes	****	<0.0001	A-C
Mean	1	0.5434	0.2286			R square	0.4297							moderate vs. severe	0.3148	-0.05364 to 0.6832	No	ns	0.1062	B-C
Std. Deviation	0.4301	0.4547	0.1594
Std. Error of Mean	0.1242	0.1261	0.04601			Brown-Forsythe test
						F (DFn, DFd)	1.519 (2, 34)							Test details	Mean 1	Mean 2	Mean Diff.	SE of diff.	n1	n2	q	DF
Lower 95% CI of mean	0.7267	0.2686	0.1274			P value	0.2334
Upper 95% CI of mean	1.273	0.8182	0.3299			P value summary	ns							ctl vs. moderate	1	0.5434	0.4566	0.1503	12	13	4.295	34
						Are SDs significantly different (P < 0.05)?	No							ctl vs. severe	1	0.2286	0.7714	0.1533	12	12	7.115	34
Sum	12	7.064	2.744											moderate vs. severe	0.5434	0.2286	0.3148	0.1503	13	12	2.961	34
						Bartlett's test
D'Agostino & Pearson normality test						Bartlett's statistic (corrected)	10.86
K2	3.526	4.511	2.563			P value	0.0044
P value	0.1715	0.1048	0.2776			P value summary	**
Passed normality test (alpha=0.05)?	Yes	Yes	Yes			Are SDs significantly different (P < 0.05)?	Yes
P value summary	ns	ns	ns
						ANOVA table	SS	DF	MS	F (DFn, DFd)	P value
						Treatment (between columns)	3.612	2	1.806	F (2, 34) = 12.81	P<0.0001
						Residual (within columns)	4.795	34	0.141
						Total	8.408	36
						Data summary
						Number of treatments (columns)	3
						Number of values (total)	37

## Sheet: Figure 1L
Number of values	12	12	13			Table Analyzed	cyto PHF							Number of families	1
						Data sets analyzed	A : ctl	B : moderate	C : severe					Number of comparisons per family	3
Minimum	0	0	0.09952											Alpha	0.05
25% Percentile	0	0.2158	1.58			ANOVA summary
Median	0.138	1.889	5.415			F	6.721							Tukey's multiple comparisons test	Mean Diff.	95.00% CI of diff.	Significant?	Summary	Adjusted P Value
75% Percentile	2.634	2.951	19.51			P value	0.0035
Maximum	3.414	6.879	35.86			P value summary	**							ctl vs. moderate	-0.9024	-8.438 to 6.633	No	ns	0.9537	A-B
						Significant diff. among means (P < 0.05)?	Yes							ctl vs. severe	-9.931	-17.32 to -2.542	Yes	**	0.0064	A-C
Mean	1	1.902	10.93			R square	0.2833							moderate vs. severe	-9.028	-16.42 to -1.639	Yes	*	0.0138	B-C
Std. Deviation	1.388	1.96	12.47
Std. Error of Mean	0.4008	0.5658	3.458			Brown-Forsythe test
						F (DFn, DFd)	6.75 (2, 34)							Test details	Mean 1	Mean 2	Mean Diff.	SE of diff.	n1	n2	q	DF
Lower 95% CI of mean	0.1179	0.6572	3.396			P value	0.0034
Upper 95% CI of mean	1.882	3.148	18.47			P value summary	**							ctl vs. moderate	1	1.902	-0.9024	3.075	12	12	0.415	34
						Are SDs significantly different (P < 0.05)?	Yes							ctl vs. severe	1	10.93	-9.931	3.015	12	13	4.658	34
Sum	12	22.83	142.1											moderate vs. severe	1.902	10.93	-9.028	3.015	12	13	4.234	34
						Bartlett's test
D'Agostino & Pearson normality test						Bartlett's statistic (corrected)	52.66
K2	3.258	9.025	4.055			P value	<0.0001
P value	0.1961	0.011	0.1316			P value summary	****
Passed normality test (alpha=0.05)?	Yes	No	Yes			Are SDs significantly different (P < 0.05)?	Yes
P value summary	ns	*	ns
						ANOVA table	SS	DF	MS	F (DFn, DFd)	P value
						Treatment (between columns)	762.7	2	381.3	F (2, 34) = 6.721	P=0.0035
						Residual (within columns)	1929	34	56.74
						Total	2692	36
						Data summary
						Number of treatments (columns)	3
						Number of values (total)	37

## Sheet: Figure 2A
Pearson r
r	0.8059
95% confidence interval	0.655 to 0.895
R squared	0.6495
P value
P (two-tailed)	<0.0001
P value summary	****
Significant? (alpha = 0.05)	Yes
Number of XY Pairs	38
Number of values	38
Minimum	0.008002
25% Percentile	0.08043
Median	0.425
75% Percentile	1.029
Maximum	1.977
Mean	0.5993
Std. Deviation	0.5879
Std. Error of Mean	0.09537
Lower 95% CI of mean	0.406
Upper 95% CI of mean	0.7925
Sum	22.77
D'Agostino & Pearson normality test
K2	5.626
P value	0.06
Passed normality test (alpha=0.05)?	Yes
P value summary	ns

[truncated: 33 more sheets: Figure 2B, Figure 2C, Figure 2D, Figure 3E, Figure 3F, Figure 3G, Figure 3H, Figure 4B, Figure 4D, Figure 4F, Figure 5 , Figure 6B, Figure 6C, Figure 6E, Figure 6F, Figure 6G, SFigure 1C, SFigure 1D, SFigure 1E, SFigure 1F …]
